# Supplementary material for: Quantifying the Extent to Which Successful Juniors and Successful Seniors are Two Disparate Populations: A Systematic Review and Synthesis of Findings
Source: Sports Med. 2023 Apr 6;53(6):1201–17. doi: 10.1007/s40279-023-01840-1 (PMC10185603; doi:10.1007/s40279-023-01840-1)
Supplement: Supplementary file 1 — Supplementary file1 (XLSX 62 KB) [file 40279_2023_1840_MOESM1_ESM.xlsx]

## Sheet: Prospective
Authors	Year	Publ	Data collection	Sample country	Sample sports	Sample Disciplin	Ind / team sport	Sex	t1 (Junior) Age-Cat	t1_Performance_Indicator	t1 (Junior) n total	t2_Performance_Indicator	t2 (Senior) n equiv.	Level t1 -> t2	Level t1	Level t2	Percent
Barkell et al	2013	yes	publ rec	AUS	rugby		team	m	Jun-A	JNT	984	NT	125	id	int	int	0.127033
Barth et al	2019	yes	publ rec	AUT	alpine ski racing		ind	f	Jun-A	JWC medal	35	OG/WC medal	9	id	int med	int med	0.257143
Barth et al	2019	yes	publ rec	AUT	alpine ski racing		ind	f	Jun-A	JWC medal	35	OG/WC top 8	11	lower	int med	int	0.314286
Barth et al	2019	yes	publ rec	AUT	alpine ski racing		ind	m	Jun-A	JWC medal	37	OG/WC medal	5	id	int med	int med	0.135135
Barth et al	2019	yes	publ rec	AUT	alpine ski racing		ind	m	Jun-A	JWC medal	37	OG/WC top 8	8	lower	int med	int	0.216216
Bjoerndal et al	2018	yes	publ rec	NOR	handball		team	f	Jun-B	JNT	256	NT	37	id	int	int	0.144531
Bjoerndal et al	2018	yes	publ rec	NOR	handball		team	f	Jun-A	JNT	190	NT	36	id	int	int	0.189474
Bjoerndal et al	2018	yes	publ rec	NOR	handball		team	m	Jun-B	JNT	299	NT	46	id	int	int	0.153846
Bjoerndal et al	2018	yes	publ rec	NOR	handball		team	m	Jun-A	JNT	182	NT	51	id	int	int	0.28022
Boccia et al	2017	yes	publ rec	ITA	athletics	high jump	ind	f	Jun-C	top 4% nat ranking	42	top 4% nat ranking	4	id	nat	nat	0.0952381
Boccia et al	2017	yes	publ rec	ITA	athletics	high jump	ind	f	Jun-C	top 4% nat ranking	42	top 4% nat ranking	5	id	nat	nat	0.119048
Boccia et al	2017	yes	publ rec	ITA	athletics	high jump	ind	f	Jun-B	top 4% nat ranking	42	top 4% nat ranking	21	id	nat	nat	0.5
Boccia et al	2017	yes	publ rec	ITA	athletics	high jump	ind	f	Jun-B	top 4% nat ranking	42	top 4% nat ranking	26	id	nat	nat	0.619048
Boccia et al	2017	yes	publ rec	ITA	athletics	high jump	ind	f	Jun-A	top 4% nat ranking	42	top 4% nat ranking	37	id	nat	nat	0.880952
Boccia et al	2017	yes	publ rec	ITA	athletics	high jump	ind	f	Jun-A	top 4% nat ranking	42	top 4% nat ranking	33	id	nat	nat	0.785714
Boccia et al	2017	yes	publ rec	ITA	athletics	high jump	ind	m	Jun-C	top 4% nat ranking	60	top 4% nat ranking	0	id	nat	nat	0
Boccia et al	2017	yes	publ rec	ITA	athletics	high jump	ind	m	Jun-C	top 4% nat ranking	60	top 4% nat ranking	0	id	nat	nat	0
Boccia et al	2017	yes	publ rec	ITA	athletics	high jump	ind	m	Jun-B	top 4% nat ranking	60	top 4% nat ranking	3	id	nat	nat	0.05
Boccia et al	2017	yes	publ rec	ITA	athletics	high jump	ind	m	Jun-B	top 4% nat ranking	60	top 4% nat ranking	15	id	nat	nat	0.25
Boccia et al	2017	yes	publ rec	ITA	athletics	high jump	ind	m	Jun-A	top 4% nat ranking	60	top 4% nat ranking	25	id	nat	nat	0.416667
Boccia et al	2017	yes	publ rec	ITA	athletics	high jump	ind	m	Jun-A	top 4% nat ranking	60	top 4% nat ranking	35	id	nat	nat	0.583333
Boccia et al	2017	yes	publ rec	ITA	athletics	long jump	ind	f	Jun-C	top 4% nat ranking	63	top 4% nat ranking	0	id	nat	nat	0
Boccia et al	2017	yes	publ rec	ITA	athletics	long jump	ind	f	Jun-C	top 4% nat ranking	63	top 4% nat ranking	24	id	nat	nat	0.380952
Boccia et al	2017	yes	publ rec	ITA	athletics	long jump	ind	f	Jun-B	top 4% nat ranking	63	top 4% nat ranking	25	id	nat	nat	0.396825
Boccia et al	2017	yes	publ rec	ITA	athletics	long jump	ind	f	Jun-B	top 4% nat ranking	63	top 4% nat ranking	23	id	nat	nat	0.365079
Boccia et al	2017	yes	publ rec	ITA	athletics	long jump	ind	f	Jun-A	top 4% nat ranking	63	top 4% nat ranking	25	id	nat	nat	0.396825
Boccia et al	2017	yes	publ rec	ITA	athletics	long jump	ind	f	Jun-A	top 4% nat ranking	63	top 4% nat ranking	40	id	nat	nat	0.634921
Boccia et al	2017	yes	publ rec	ITA	athletics	long jump	ind	m	Jun-C	top 4% nat ranking	67	top 4% nat ranking	0	id	nat	nat	0
Boccia et al	2017	yes	publ rec	ITA	athletics	long jump	ind	m	Jun-C	top 4% nat ranking	67	top 4% nat ranking	0	id	nat	nat	0
Boccia et al	2017	yes	publ rec	ITA	athletics	long jump	ind	m	Jun-B	top 4% nat ranking	67	top 4% nat ranking	14	id	nat	nat	0.208955
Boccia et al	2017	yes	publ rec	ITA	athletics	long jump	ind	m	Jun-B	top 4% nat ranking	67	top 4% nat ranking	20	id	nat	nat	0.298507
Boccia et al	2017	yes	publ rec	ITA	athletics	long jump	ind	m	Jun-A	top 4% nat ranking	67	top 4% nat ranking	17	id	nat	nat	0.253731
Boccia et al	2017	yes	publ rec	ITA	athletics	long jump	ind	m	Jun-A	top 4% nat ranking	67	top 4% nat ranking	38	id	nat	nat	0.567164
Boccia et al	2020	yes	publ rec	Int	athletics	jumps	ind	f	Jun-B	IAAF top 50	2837	IAAF top 50	454	id	int	int	0.160028
Boccia et al	2020	yes	publ rec	Int	athletics	jumps	ind	m	Jun-B	IAAF top 50	3144	IAAF top 50	252	id	int	int	0.0801527
Brouwers et al	2012	yes	publ rec	Int	tennis		ind	f	Jun-C	ITF A 1.-4.	159	WTA top 20	14	id	int	int	0.0880503
Brouwers et al	2012	yes	publ rec	Int	tennis		ind	f	Jun-C	ITF A part 5.+	1465	WTA top 100	77	id	nat	nat	0.0525597
Brouwers et al	2012	yes	publ rec	Int	tennis		ind	f	Jun-A	ITF ranking top 20	37	WTA top 20	2	id	int	int	0.0540541
Brouwers et al	2012	yes	publ rec	Int	tennis		ind	f	Jun-A	ITF ranking top 20	62	WTA top 20	4	id	int	int	0.0645161
Brouwers et al	2012	yes	publ rec	Int	tennis		ind	f	Jun-B	ITF ranking top 20	48	WTA top 20	5	id	int	int	0.104167
Brouwers et al	2012	yes	publ rec	Int	tennis		ind	f	Jun-B	ITF ranking top 20	28	WTA top 20	9	id	int	int	0.321429
Brouwers et al	2012	yes	publ rec	Int	tennis		ind	m	Jun-C	ITF A 1.-4.	169	ATP top20	16	id	int	int	0.0946746
Brouwers et al	2012	yes	publ rec	Int	tennis		ind	m	Jun-C	ITF A part 5.+	1728	ATP top 100	62	id	nat	nat	0.0358796
Brouwers et al	2012	yes	publ rec	Int	tennis		ind	m	Jun-A	ITF ranking top 20	112	ATP top 20	20	id	int	int	0.178571
Brouwers et al	2012	yes	publ rec	Int	tennis		ind	m	Jun-A	ITF ranking top 20	77	ATP top 20	10	id	int	int	0.12987
Brouwers et al	2012	yes	publ rec	Int	tennis		ind	m	Jun-B	ITF ranking top 20	13	ATP top 20	4	id	int	int	0.307692
Brusto et al	2021	yes	publ rec	Int	swimming	multiple	ind	f	Jun-A	EUR Jun ranking top 10	570	EUR ranking top 10	171	id	int	int	0.3
Brusto et al	2021	yes	publ rec	Int	swimming	multiple	ind	f	Jun-A	EUR Jun ranking top 10	570	EUR ranking top 10	171	id	int	int	0.3
Brusto et al	2021	yes	publ rec	Int	swimming	multiple	ind	f	Jun-B	EUR Jun ranking top 10.	570	EUR ranking top 10.	117	id	int	int	0.205263
Brusto et al	2021	yes	publ rec	Int	swimming	multiple	ind	f	Jun-B	EUR Jun ranking top 10.	570	EUR ranking top 10.	57	id	int	int	0.1
Brusto et al	2021	yes	publ rec	Int	swimming	multiple	ind	f	Jun-A	EUR Jun ranking 11.-25.	855	EUR ranking 11.-25.	356	id	int	int	0.416374
Brusto et al	2021	yes	publ rec	Int	swimming	multiple	ind	f	Jun-A	EUR Jun ranking 11.-25.	855	EUR ranking 11.-25.	356	id	int	int	0.416374
Brusto et al	2021	yes	publ rec	Int	swimming	multiple	ind	f	Jun-B	EUR Jun ranking 11.-25.	855	EUR ranking 11.-25.	225	id	int	int	0.263158
Brusto et al	2021	yes	publ rec	Int	swimming	multiple	ind	f	Jun-B	EUR Jun ranking 11.-25.	855	EUR ranking 11.-25.	100	id	int	int	0.116959
Brusto et al	2021	yes	publ rec	Int	swimming	multiple	ind	f	Jun-A	EUR Jun ranking 26.-50.	1425	EUR ranking 26.-50.	528	id	nat	nat	0.370526
Brusto et al	2021	yes	publ rec	Int	swimming	multiple	ind	f	Jun-A	EUR Jun ranking 26.-50.	1425	EUR ranking 26.-50.	442	id	nat	nat	0.310175
Brusto et al	2021	yes	publ rec	Int	swimming	multiple	ind	f	Jun-B	EUR Jun ranking 26.-50.	1425	EUR ranking 26.-50.	299	id	nat	nat	0.209825
Brusto et al	2021	yes	publ rec	Int	swimming	multiple	ind	f	Jun-B	EUR Jun ranking 26.-50.	1425	EUR ranking 26.-50.	128	id	nat	nat	0.0898246
Brusto et al	2021	yes	publ rec	Int	swimming	multiple	ind	f	Jun-A	EUR Jun ranking 51.-100.	2850	EUR ranking 51.-100.	1396	id	nat	nat	0.489825
Brusto et al	2021	yes	publ rec	Int	swimming	multiple	ind	f	Jun-A	EUR Jun ranking 51.-100.	2850	EUR ranking 51.-100.	1311	id	nat	nat	0.46
Brusto et al	2021	yes	publ rec	Int	swimming	multiple	ind	f	Jun-B	EUR Jun ranking 51.-100.	2850	EUR ranking 51.-100.	898	id	nat	nat	0.315088
Brusto et al	2021	yes	publ rec	Int	swimming	multiple	ind	f	Jun-B	EUR Jun ranking 51.-100.	2850	EUR ranking 51.-100.	855	id	nat	nat	0.3
Brusto et al	2021	yes	publ rec	Int	swimming	multiple	ind	m	Jun-A	EUR Jun ranking top 10	787	EUR ranking top 10	157	id	int	int	0.199
Brusto et al	2021	yes	publ rec	Int	swimming	multiple	ind	m	Jun-A	EUR Jun ranking top 10	787	EUR ranking top 10	79	id	int	int	0.100381
Brusto et al	2021	yes	publ rec	Int	swimming	multiple	ind	m	Jun-B	EUR Jun ranking top 10.	787	EUR ranking top 10.	79	id	int	int	0.100381
Brusto et al	2021	yes	publ rec	Int	swimming	multiple	ind	m	Jun-B	EUR Jun ranking top 10.	787	EUR ranking top 10.	4	id	int	int	0.00508259
Brusto et al	2021	yes	publ rec	Int	swimming	multiple	ind	m	Jun-A	EUR Jun ranking 11.-25.	2181	EUR ranking 11.-25.	644	id	int	int	0.295277
Brusto et al	2021	yes	publ rec	Int	swimming	multiple	ind	m	Jun-A	EUR Jun ranking 11.-25.	2181	EUR ranking 11.-25.	396	id	int	int	0.181568
Brusto et al	2021	yes	publ rec	Int	swimming	multiple	ind	m	Jun-B	EUR Jun ranking 11.-25.	2181	EUR ranking 11.-25.	158	id	int	int	0.0724438
Brusto et al	2021	yes	publ rec	Int	swimming	multiple	ind	m	Jun-B	EUR Jun ranking 11.-25.	2181	EUR ranking 11.-25.	70	id	int	int	0.0320954
Brusto et al	2021	yes	publ rec	Int	swimming	multiple	ind	m	Jun-A	EUR Jun ranking 26.-50.	968	EUR ranking 26.-50.	655	id	nat	nat	0.676653
Brusto et al	2021	yes	publ rec	Int	swimming	multiple	ind	m	Jun-A	EUR Jun ranking 26.-50.	968	EUR ranking 26.-50.	411	id	nat	nat	0.424587
Brusto et al	2021	yes	publ rec	Int	swimming	multiple	ind	m	Jun-B	EUR Jun ranking 26.-50.	968	EUR ranking 26.-50.	314	id	nat	nat	0.32438
Brusto et al	2021	yes	publ rec	Int	swimming	multiple	ind	m	Jun-B	EUR Jun ranking 26.-50.	968	EUR ranking 26.-50.	241	id	nat	nat	0.248967
Brusto et al	2021	yes	publ rec	Int	swimming	multiple	ind	m	Jun-A	EUR Jun ranking 51.-100.	3936	EUR ranking 51.-100.	1772	id	nat	nat	0.450203
Brusto et al	2021	yes	publ rec	Int	swimming	multiple	ind	m	Jun-A	EUR Jun ranking 51.-100.	3936	EUR ranking 51.-100.	1239	id	nat	nat	0.314787
Brusto et al	2021	yes	publ rec	Int	swimming	multiple	ind	m	Jun-B	EUR Jun ranking 51.-100.	3936	EUR ranking 51.-100.	945	id	nat	nat	0.240091
Brusto et al	2021	yes	publ rec	Int	swimming	multiple	ind	m	Jun-B	EUR Jun ranking 51.-100.	3936	EUR ranking 51.-100.	787	id	nat	nat	0.199949
Carazo - Vargas et al	2014	yes	publ rec	Int	taekwondo		ind	f	Jun-A	JWC medal	312	WC medal	29	id	int med	int med	0.093
Carazo - Vargas et al	2014	yes	publ rec	Int	taekwondo		ind	m	Jun-A	JWC medal	312	WC medal	24	id	int med	int med	0.0769231
Grund & Ritzdorf	2006	yes	publ rec	Int	athletics	multiple	ind	mf	Jun-B	JWC finals	266	WC/OG part	55	lower	int	int	0.206767
Grund & Ritzdorf	2006	yes	publ rec	Int	athletics	multiple	ind	mf	Jun-B	JWC finals	266	WC finals	13	id	int	int	0.0488722
Grund & Ritzdorf	2006	yes	publ rec	Int	athletics	multiple	ind	mf	Jun-B	JWC finals	266	OG finals	17	id	int	int	0.0639098
Grund & Ritzdorf	2006	yes	publ rec	Int	athletics	multiple	ind	mf	Jun-B	JWC finals	266	IAAF ranking top 10	25	id	int	int	0.093985
Drew	2020	no	publ rec	GBR	athletics	multiple	ind	mf	Jun-A	JWC part	317	OG/WC/EC part	117	id	int	int	0.369085
Güllich	2014b	yes	publ rec	GER	soccer		team	m	Jun-C	JNT	189	NT	1	id	int	int	0.00529101
Güllich	2014b	yes	publ rec	GER	soccer		team	m	Jun-B	JNT	470	1. League	75	lower	int	nat	0.159574
Güllich	2014b	yes	publ rec	GER	soccer		team	m	Jun-B	JNT	416	1. League	108	lower	int	nat	0.259615
Güllich	2014b	yes	publ rec	GER	soccer		team	m	Jun-A	JNT	283	1. League	76	lower	int	nat	0.268551
Güllich	2014b	yes	publ rec	GER	soccer		team	m	Jun-A	JNT	426	1. League	243	lower	int	nat	0.570423
Hollings et al	2014	yes	publ rec	NZL	athletics	multiple	ind	m	Jun-A	JWC/JEC finals	5	OG/WC finals	2	id	int med	int	0.4
Hollings et al	2014	yes	publ rec	NZL	athletics	multiple	ind	f	Jun-A	JWC/JEC finals	6	OG/WC finals	3	id	int med	int	0.5
Hollings et al	2010	yes	publ rec	Int	athletics	multiple	ind	m	Jun-A	JWC medal	578	OG/WC medal	128	id	int med	int med	0.221453
Hollings et al	2010	yes	publ rec	Int	athletics	multiple	ind	m	Jun-A	JWC medal	578	OG/WC finals	204	lower	int med	int	0.352941
Hollings et al	2010	yes	publ rec	Int	athletics	multiple	ind	f	Jun-A	JWC medal	476	OG/WC medal	97	id	int med	int med	0.203782
Hollings et al	2010	yes	publ rec	Int	athletics	multiple	ind	f	Jun-A	JWC medal	476	OG/WC finals	155	lower	int med	int	0.32563
Hollings & Hume	2011	yes	publ rec	AUS, NZL	athletics	multiple	ind	mf	Jun-A	JWC medal	40	OG/WC medal	7	id	int med	int med	0.175
Hollings & Hume	2011	yes	publ rec	AUS, NZL	athletics	multiple	ind	mf	Jun-A	JWC medal	40	OG/WC finals	16	lower	int med	int	0.4
Hollings & Hume	2011	yes	publ rec	AUS, NZL	athletics	multiple	ind	mf	Jun-A	JWC 4.-8./12.	131	OG/WC 4.-8./12.	15	id	int	int	0.114504
Hollings & Hume	2011	yes	publ rec	AUS, NZL	athletics	multiple	ind	mf	Jun-A	JWC 4.-8./12.	131	OG/WC part	31	lower	int	int	0.236641
Hollings & Hume	2011	yes	publ rec	AUS, NZL	athletics	multiple	ind	mf	Jun-A	JWC part	365	OG/WC part	41	id	int	int	0.112329
Julin	1995	yes	publ rec	Int	athletics	multiple	ind	mf	Jun-A	JEC medal	98	EC medal	7	id	int med	int med	0.0714286
Kristiansen & Stensrud	2020	yes	interview	NOR	handball		team	f	Jun-A	Academy	10	Nat league	6	id	nat	nat	0.6
Latorre-Roman et al	2018	yes	publ rec	ESP	athletics	long distance	ind	m	Jun-C	Jun nat ranking top 10	20	Sen nat ranking top 10	1	id	nat	nat	0.05
Latorre-Roman et al	2018	yes	publ rec	ESP	athletics	long distance	ind	m	Jun-B	Jun nat ranking top 10	30	Sen nat ranking top 10	2	id	nat	nat	0.0666667
Latorre-Roman et al	2018	yes	publ rec	ESP	athletics	long distance	ind	m	Jun-A	Jun nat ranking top 10	40	Sen nat ranking top 10	2	id	nat	nat	0.05
Latorre-Roman et al	2018	yes	publ rec	ESP	athletics	middle distance	ind	m	Jun-C	Jun nat ranking top 10	20	Sen nat ranking top 10	2	id	nat	nat	0.1
Latorre-Roman et al	2018	yes	publ rec	ESP	athletics	middle distance	ind	m	Jun-B	Jun nat ranking top 10	20	Sen nat ranking top 10	1	id	nat	nat	0.05
Latorre-Roman et al	2018	yes	publ rec	ESP	athletics	middle distance	ind	m	Jun-A	Jun nat ranking top 10	20	Sen nat ranking top 10	2	id	nat	nat	0.1
Latorre-Roman et al	2018	yes	publ rec	ESP	athletics	sprint / hurdles	ind	m	Jun-C	Jun nat ranking top 10	40	Sen nat ranking top 10	1	id	nat	nat	0.025
Latorre-Roman et al	2018	yes	publ rec	ESP	athletics	sprint / hurdles	ind	m	Jun-B	Jun nat ranking top 10	60	Sen nat ranking top 10	0	id	nat	nat	0
Latorre-Roman et al	2018	yes	publ rec	ESP	athletics	sprint / hurdles	ind	m	Jun-A	Jun nat ranking top 10	50	Sen nat ranking top 10	0	id	nat	nat	0
Latorre-Roman et al	2018	yes	publ rec	ESP	athletics	walks	ind	m	Jun-C	Jun nat ranking top 10	14	Sen nat ranking top 10	0	id	nat	nat	0
Latorre-Roman et al	2018	yes	publ rec	ESP	athletics	walks	ind	m	Jun-B	Jun nat ranking top 10	20	Sen nat ranking top 10	0	id	nat	nat	0
Latorre-Roman et al	2018	yes	publ rec	ESP	athletics	walks	ind	m	Jun-A	Jun nat ranking top 10	20	Sen nat ranking top 10	3	id	nat	nat	0.15
Latorre-Roman et al	2018	yes	publ rec	ESP	athletics	jumps	ind	m	Jun-C	Jun nat ranking top 10	40	Sen nat ranking top 10	1	id	nat	nat	0.025
Latorre-Roman et al	2018	yes	publ rec	ESP	athletics	jumps	ind	m	Jun-B	Jun nat ranking top 10	40	Sen nat ranking top 10	2	id	nat	nat	0.05
Latorre-Roman et al	2018	yes	publ rec	ESP	athletics	jumps	ind	m	Jun-A	Jun nat ranking top 10	40	Sen nat ranking top 10	5	id	nat	nat	0.125
Latorre-Roman et al	2018	yes	publ rec	ESP	athletics	throws	ind	m	Jun-C	Jun nat ranking top 10	40	Sen nat ranking top 10	4	id	nat	nat	0.1
Latorre-Roman et al	2018	yes	publ rec	ESP	athletics	throws	ind	m	Jun-B	Jun nat ranking top 10	40	Sen nat ranking top 10	5	id	nat	nat	0.125
Latorre-Roman et al	2018	yes	publ rec	ESP	athletics	throws	ind	m	Jun-A	Jun nat ranking top 10	40	Sen nat ranking top 10	2	id	nat	nat	0.05
Latorre-Roman et al	2018	yes	publ rec	ESP	athletics	long distance	ind	f	Jun-C	Jun nat ranking top 10	10	Sen nat ranking top 10	1	id	nat	nat	0.1
Latorre-Roman et al	2018	yes	publ rec	ESP	athletics	long distance	ind	f	Jun-B	Jun nat ranking top 10	20	Sen nat ranking top 10	0	id	nat	nat	0
Latorre-Roman et al	2018	yes	publ rec	ESP	athletics	long distance	ind	f	Jun-A	Jun nat ranking top 10	30	Sen nat ranking top 10	1	id	nat	nat	0.0333333
Latorre-Roman et al	2018	yes	publ rec	ESP	athletics	middle distance	ind	f	Jun-C	Jun nat ranking top 10	20	Sen nat ranking top 10	0	id	nat	nat	0
Latorre-Roman et al	2018	yes	publ rec	ESP	athletics	middle distance	ind	f	Jun-B	Jun nat ranking top 10	20	Sen nat ranking top 10	0	id	nat	nat	0
Latorre-Roman et al	2018	yes	publ rec	ESP	athletics	middle distance	ind	f	Jun-A	Jun nat ranking top 10	20	Sen nat ranking top 10	0	id	nat	nat	0
Latorre-Roman et al	2018	yes	publ rec	ESP	athletics	sprint / hurdles	ind	f	Jun-C	Jun nat ranking top 10	40	Sen nat ranking top 10	1	id	nat	nat	0.025
Latorre-Roman et al	2018	yes	publ rec	ESP	athletics	sprint / hurdles	ind	f	Jun-B	Jun nat ranking top 10	50	Sen nat ranking top 10	1	id	nat	nat	0.02
Latorre-Roman et al	2018	yes	publ rec	ESP	athletics	sprint / hurdles	ind	f	Jun-A	Jun nat ranking top 10	50	Sen nat ranking top 10	0	id	nat	nat	0
Latorre-Roman et al	2018	yes	publ rec	ESP	athletics	walks	ind	f	Jun-C	Jun nat ranking top 10	20	Sen nat ranking top 10	0	id	nat	nat	0
Latorre-Roman et al	2018	yes	publ rec	ESP	athletics	walks	ind	f	Jun-B	Jun nat ranking top 10	20	Sen nat ranking top 10	0	id	nat	nat	0
Latorre-Roman et al	2018	yes	publ rec	ESP	athletics	walks	ind	f	Jun-A	Jun nat ranking top 10	10	Sen nat ranking top 10	0	id	nat	nat	0
Latorre-Roman et al	2018	yes	publ rec	ESP	athletics	jumps	ind	f	Jun-C	Jun nat ranking top 10	40	Sen nat ranking top 10	1	id	nat	nat	0.025
Latorre-Roman et al	2018	yes	publ rec	ESP	athletics	jumps	ind	f	Jun-B	Jun nat ranking top 10	40	Sen nat ranking top 10	0	id	nat	nat	0
Latorre-Roman et al	2018	yes	publ rec	ESP	athletics	jumps	ind	f	Jun-A	Jun nat ranking top 10	40	Sen nat ranking top 10	1	id	nat	nat	0.025
Latorre-Roman et al	2018	yes	publ rec	ESP	athletics	throws	ind	f	Jun-C	Jun nat ranking top 10	40	Sen nat ranking top 10	0	id	nat	nat	0
Latorre-Roman et al	2018	yes	publ rec	ESP	athletics	throws	ind	f	Jun-B	Jun nat ranking top 10	40	Sen nat ranking top 10	0	id	nat	nat	0
Latorre-Roman et al	2018	yes	publ rec	ESP	athletics	throws	ind	f	Jun-A	Jun nat ranking top 10	40	Sen nat ranking top 10	3	id	nat	nat	0.075
Leyhr et al	2018	yes	publ rec	GER	soccer		team	m	Jun-C	Nat TID Programm	1134	1st to 5th Division	145	id	reg/nat	reg/nat	0.127866
Otte	2002	yes	publ rec	Int	athletics	multiple	ind	mf	Jun-A	JWC finals	853	WC/OG finals	222	id	int	int	0.260258
Pizzuto et al	2016	yes	publ rec	Int	athletics	mid/long distance	ind	f	Jun-A	JWC finals	187	IAAF top 10	32	id	int	int	0.171123
Pizzuto et al	2016	yes	publ rec	Int	athletics	mid/long distance	ind	m	Jun-A	JWC finals	181	IAAF top 10	42	id	int	int	0.232044
Scholz	2006	yes	publ rec	Int	athletics	throwing events	ind	mf	Jun-A	JWC gold	36	WC/OG gold	7	id	int med	int med	0.194444
Schuhmacher et al	2007	yes	publ rec	Int	race cycling	road + track	ind	m	Jun-A	JWC part	2840	WC, Grand Tours part	844	id	int	int	0.297183
te Wiereke	2016	no	publ rec	NED	basketball		team	m	Jun-A	National centers	61	1. league	11	id	nat	nat	0.180328
Velentza	2017	no	publ rec	GBR	rugby		team	m	Jun-B	JNT	199	NT	14	id	int	int	0.0703518
Velentza	2017	no	publ rec	GBR	rugby		team	m	Jun-A	JNT	142	NT	23	id	int	int	0.161972
Yustres et al	2020	yes	publ rec	Int	swimming	multiple	ind	mf	Jun-A	JWC part	2598	WC part	705	id	int	int	0.271363
			Publ rec = public records							Jun = junior		Nat = national		id = identical	nat = national
										Nat = national		NT = national team			int = international
				Int = international						NT = national team		OG = Olympic Games			int med = international medal
										JWC = junior world championships		WC = world championahips
										JEC = junior European championships		EC = European championships		Level t1 and t2 = competition level at t1 (junior) and t2 (senior)
										JNT = junior national team		Part = participation
										Part = participation
									Jun-A = oldest junior age category within each sport				t2 n equiv. = number with equivalent competition level at t2 as t1
									Jun-B = one category younger than Jun-A
									Jun-C = one age category younger than Jun-B
									Jun-D = one age category younger than Jun C

## Sheet: Retrospective
Authors	Year	Publ	Data collection	Sample country	Sample Sports	Sample Discipline	Ind / team sport	sex	t1 (Junior) Age-Cat	t1_Performance_Indicator	t1 (Junior) n equiv.	t2_Performance_Indicator	t2 (Senior) n total	Level t1 -> t2	Level t1	Level t2	Percent
Barkell et al	2013	yes	publ rec	AUS	rugby		team	m	Jun-A	JNT	123	NT	267	id	int	int	0.460674
Barreiros Fonseca	2012	yes	publ rec	POR	judo		ind	f	Jun-B	JNT	4	OG, WC, EC part	7	id	int	int	0.571429
Barreiros Fonseca	2012	yes	publ rec	POR	judo		ind	f	Jun-A	JNT	7	OG, WC, EC part	7	id	int	int	1
Barreiros Fonseca	2012	yes	publ rec	POR	swimming	multiple	ind	f	Jun-B	JNT	8	OG, WC, EC part	10	id	int	int	0.8
Barreiros Fonseca	2012	yes	publ rec	POR	swimming	multiple	ind	f	Jun-A	JNT	10	OG, WC, EC part	10	id	int	int	1
Barreiros Fonseca	2012	yes	publ rec	POR	judo		ind	m	Jun-B	JNT	8	OG, WC, EC part	16	id	int	int	0.5
Barreiros Fonseca	2012	yes	publ rec	POR	judo		ind	m	Jun-A	JNT	15	OG, WC, EC part	16	id	int	int	0.9375
Barreiros Fonseca	2012	yes	publ rec	POR	soccer		team	m	Jun-B	JNT	20	OG, WC, EC part	37	id	int	int	0.540541
Barreiros Fonseca	2012	yes	publ rec	POR	soccer		team	m	Jun-A	JNT	27	OG, WC, EC part	37	id	int	int	0.72973
Barreiros Fonseca	2012	yes	publ rec	POR	swimming	multiple	ind	m	Jun-B	JNT	17	OG, WC, EC part	23	id	int	int	0.73913
Barreiros Fonseca	2012	yes	publ rec	POR	swimming	multiple	ind	m	Jun-A	JNT	23	OG, WC, EC part	23	id	int	int	1
Barreiros Fonseca	2012	yes	publ rec	POR	volleyball		team	m	Jun-B	JNT	10	OG, WC, EC part	20	id	int	int	0.5
Barreiros Fonseca	2012	yes	publ rec	POR	volleyball		team	m	Jun-A	JNT	16	OG, WC, EC part	20	id	int	int	0.8
Barth et al	2019	yes	publ rec	AUT	alpine ski racing		ind	f	Jun-A	JWC medal	5	WC/OG medal	16	id	int med	int med	0.3125
Barth et al	2019	yes	publ rec	AUT	alpine ski racing		ind	m	Jun-A	JWC medal	9	WC/OG medal	12	id	int med	int med	0.75
Bjoerndal et al	2018	yes	publ rec	NOR	handball		team	f	Jun-B	JNT	37	NT	45	id	int	int	0.822222
Bjoerndal et al	2018	yes	publ rec	NOR	handball		team	f	Jun-A	JNT	36	NT	45	id	int	int	0.8
Bjoerndal et al	2018	yes	publ rec	NOR	handball		team	m	Jun-B	JNT	46	NT	55	id	int	int	0.836364
Bjoerndal et al	2018	yes	publ rec	NOR	handball		team	m	Jun-A	JNT	51	NT	55	id	int	int	0.927273
Boccia et al	2017	yes	publ rec	ITA	athletics	high jump	ind	f	Jun-D	Top 4% nat ranking	1	Top 4% nat ranking	42	id	nat	nat	0.0238095
Boccia et al	2017	yes	publ rec	ITA	athletics	high jump	ind	f	Jun-D	Top 4% nat ranking	1	Top 4% nat ranking	42	id	nat	nat	0.0238095
Boccia et al	2017	yes	publ rec	ITA	athletics	high jump	ind	f	Jun-C	Top 4% nat ranking	9	Top 4% nat ranking	42	id	nat	nat	0.214286
Boccia et al	2017	yes	publ rec	ITA	athletics	high jump	ind	f	Jun-C	Top 4% nat ranking	20	Top 4% nat ranking	42	id	nat	nat	0.47619
Boccia et al	2017	yes	publ rec	ITA	athletics	high jump	ind	f	Jun-B	Top 4% nat ranking	25	Top 4% nat ranking	42	id	nat	nat	0.595238
Boccia et al	2017	yes	publ rec	ITA	athletics	high jump	ind	f	Jun-B	Top 4% nat ranking	25	Top 4% nat ranking	42	id	nat	nat	0.595238
Boccia et al	2017	yes	publ rec	ITA	athletics	long jump	ind	f	Jun-D	Top 4% nat ranking	0	Top 4% nat ranking	63	id	nat	nat	0
Boccia et al	2017	yes	publ rec	ITA	athletics	long jump	ind	f	Jun-D	Top 4% nat ranking	3	Top 4% nat ranking	63	id	nat	nat	0.047619
Boccia et al	2017	yes	publ rec	ITA	athletics	long jump	ind	f	Jun-C	Top 4% nat ranking	9	Top 4% nat ranking	63	id	nat	nat	0.142857
Boccia et al	2017	yes	publ rec	ITA	athletics	long jump	ind	f	Jun-C	Top 4% nat ranking	14	Top 4% nat ranking	63	id	nat	nat	0.222222
Boccia et al	2017	yes	publ rec	ITA	athletics	long jump	ind	f	Jun-B	Top 4% nat ranking	16	Top 4% nat ranking	63	id	nat	nat	0.253968
Boccia et al	2017	yes	publ rec	ITA	athletics	long jump	ind	f	Jun-B	Top 4% nat ranking	40	Top 4% nat ranking	63	id	nat	nat	0.634921
Boccia et al	2017	yes	publ rec	ITA	athletics	high jump	ind	m	Jun-D	Top 4% nat ranking	0	Top 4% nat ranking	60	id	nat	nat	0
Boccia et al	2017	yes	publ rec	ITA	athletics	high jump	ind	m	Jun-D	Top 4% nat ranking	1	Top 4% nat ranking	60	id	nat	nat	0.0166667
Boccia et al	2017	yes	publ rec	ITA	athletics	high jump	ind	m	Jun-C	Top 4% nat ranking	2	Top 4% nat ranking	60	id	nat	nat	0.0333333
Boccia et al	2017	yes	publ rec	ITA	athletics	high jump	ind	m	Jun-C	Top 4% nat ranking	10	Top 4% nat ranking	60	id	nat	nat	0.166667
Boccia et al	2017	yes	publ rec	ITA	athletics	high jump	ind	m	Jun-B	Top 4% nat ranking	15	Top 4% nat ranking	60	id	nat	nat	0.25
Boccia et al	2017	yes	publ rec	ITA	athletics	high jump	ind	m	Jun-B	Top 4% nat ranking	24	Top 4% nat ranking	60	id	nat	nat	0.4
Boccia et al	2017	yes	publ rec	ITA	athletics	long jump	ind	m	Jun-D	Top 4% nat ranking	0	Top 4% nat ranking	67	id	nat	nat	0
Boccia et al	2017	yes	publ rec	ITA	athletics	long jump	ind	m	Jun-D	Top 4% nat ranking	0	Top 4% nat ranking	67	id	nat	nat	0
Boccia et al	2017	yes	publ rec	ITA	athletics	long jump	ind	m	Jun-C	Top 4% nat ranking	3	Top 4% nat ranking	67	id	nat	nat	0.0447761
Boccia et al	2017	yes	publ rec	ITA	athletics	long jump	ind	m	Jun-C	Top 4% nat ranking	9	Top 4% nat ranking	67	id	nat	nat	0.134328
Boccia et al	2017	yes	publ rec	ITA	athletics	long jump	ind	m	Jun-B	Top 4% nat ranking	7	Top 4% nat ranking	67	id	nat	nat	0.104478
Boccia et al	2017	yes	publ rec	ITA	athletics	long jump	ind	m	Jun-B	Top 4% nat ranking	19	Top 4% nat ranking	67	id	nat	nat	0.283582
Boccia et al	2018	yes	publ rec	ITA	athletics	discus	ind	f	Jun-C	Top 4% nat ranking	5	Top 4% nat ranking	34	id	nat	nat	0.147059
Boccia et al	2018	yes	publ rec	ITA	athletics	discus	ind	f	Jun-C	Top 4% nat ranking	7	Top 4% nat ranking	34	id	nat	nat	0.205882
Boccia et al	2018	yes	publ rec	ITA	athletics	discus	ind	f	Jun-B	Top 4% nat ranking	12	Top 4% nat ranking	34	id	nat	nat	0.352941
Boccia et al	2018	yes	publ rec	ITA	athletics	discus	ind	f	Jun-B	Top 4% nat ranking	17	Top 4% nat ranking	34	id	nat	nat	0.5
Boccia et al	2018	yes	publ rec	ITA	athletics	hurdles	ind	f	Jun-C	Top 4% nat ranking	3	Top 4% nat ranking	20	id	nat	nat	0.15
Boccia et al	2018	yes	publ rec	ITA	athletics	hurdles	ind	f	Jun-C	Top 4% nat ranking	6	Top 4% nat ranking	20	id	nat	nat	0.3
Boccia et al	2018	yes	publ rec	ITA	athletics	hurdles	ind	f	Jun-B	Top 4% nat ranking	8	Top 4% nat ranking	20	id	nat	nat	0.4
Boccia et al	2018	yes	publ rec	ITA	athletics	hurdles	ind	f	Jun-B	Top 4% nat ranking	7	Top 4% nat ranking	20	id	nat	nat	0.35
Boccia et al	2018	yes	publ rec	ITA	athletics	shot put	ind	f	Jun-C	Top 4% nat ranking	3	Top 4% nat ranking	39	id	nat	nat	0.0769231
Boccia et al	2018	yes	publ rec	ITA	athletics	shot put	ind	f	Jun-C	Top 4% nat ranking	9	Top 4% nat ranking	39	id	nat	nat	0.230769
Boccia et al	2018	yes	publ rec	ITA	athletics	shot put	ind	f	Jun-B	Top 4% nat ranking	15	Top 4% nat ranking	39	id	nat	nat	0.384615
Boccia et al	2018	yes	publ rec	ITA	athletics	shot put	ind	f	Jun-B	Top 4% nat ranking	17	Top 4% nat ranking	39	id	nat	nat	0.435897
Boccia et al	2018	yes	publ rec	ITA	athletics	spints	ind	f	Jun-C	Top 4% nat ranking	6	Top 4% nat ranking	41	id	nat	nat	0.146341
Boccia et al	2018	yes	publ rec	ITA	athletics	spints	ind	f	Jun-C	Top 4% nat ranking	9	Top 4% nat ranking	41	id	nat	nat	0.219512
Boccia et al	2018	yes	publ rec	ITA	athletics	spints	ind	f	Jun-B	Top 4% nat ranking	12	Top 4% nat ranking	41	id	nat	nat	0.292683
Boccia et al	2018	yes	publ rec	ITA	athletics	spints	ind	f	Jun-B	Top 4% nat ranking	14	Top 4% nat ranking	41	id	nat	nat	0.341463
Boccia et al	2018	yes	publ rec	ITA	athletics	discus	ind	m	Jun-C	Top 4% nat ranking	1	Top 4% nat ranking	39	id	nat	nat	0.025641
Boccia et al	2018	yes	publ rec	ITA	athletics	discus	ind	m	Jun-C	Top 4% nat ranking	9	Top 4% nat ranking	39	id	nat	nat	0.230769
Boccia et al	2018	yes	publ rec	ITA	athletics	discus	ind	m	Jun-B	Top 4% nat ranking	9	Top 4% nat ranking	39	id	nat	nat	0.230769
Boccia et al	2018	yes	publ rec	ITA	athletics	discus	ind	m	Jun-B	Top 4% nat ranking	15	Top 4% nat ranking	39	id	nat	nat	0.384615
Boccia et al	2018	yes	publ rec	ITA	athletics	hurdles	ind	m	Jun-C	Top 4% nat ranking	0	Top 4% nat ranking	15	id	nat	nat	0
Boccia et al	2018	yes	publ rec	ITA	athletics	hurdles	ind	m	Jun-C	Top 4% nat ranking	0	Top 4% nat ranking	15	id	nat	nat	0
Boccia et al	2018	yes	publ rec	ITA	athletics	hurdles	ind	m	Jun-B	Top 4% nat ranking	4	Top 4% nat ranking	15	id	nat	nat	0.266667
Boccia et al	2018	yes	publ rec	ITA	athletics	hurdles	ind	m	Jun-B	Top 4% nat ranking	6	Top 4% nat ranking	15	id	nat	nat	0.4
Boccia et al	2018	yes	publ rec	ITA	athletics	shot put	ind	m	Jun-C	Top 4% nat ranking	1	Top 4% nat ranking	39	id	nat	nat	0.025641
Boccia et al	2018	yes	publ rec	ITA	athletics	shot put	ind	m	Jun-C	Top 4% nat ranking	5	Top 4% nat ranking	39	id	nat	nat	0.128205
Boccia et al	2018	yes	publ rec	ITA	athletics	shot put	ind	m	Jun-B	Top 4% nat ranking	5	Top 4% nat ranking	39	id	nat	nat	0.128205
Boccia et al	2018	yes	publ rec	ITA	athletics	shot put	ind	m	Jun-B	Top 4% nat ranking	13	Top 4% nat ranking	39	id	nat	nat	0.333333
Boccia et al	2018	yes	publ rec	ITA	athletics	sprints	ind	m	Jun-C	Top 4% nat ranking	0	Top 4% nat ranking	40	id	nat	nat	0
Boccia et al	2018	yes	publ rec	ITA	athletics	sprints	ind	m	Jun-C	Top 4% nat ranking	4	Top 4% nat ranking	40	id	nat	nat	0.1
Boccia et al	2018	yes	publ rec	ITA	athletics	sprints	ind	m	Jun-B	Top 4% nat ranking	3	Top 4% nat ranking	40	id	nat	nat	0.075
Boccia et al	2018	yes	publ rec	ITA	athletics	sprints	ind	m	Jun-B	Top 4% nat ranking	9	Top 4% nat ranking	40	id	nat	nat	0.225
Boccia et al	2020	yes	publ rec	Int	athletics	jumps	ind	f	Jun-B	Top 50 IAAF ranking	454	Top 50 IAAF ranking	2837	id	int	int	0.160028
Boccia et al	2020	yes	publ rec	Int	athletics	jumps	ind	f	Jun-B	Top 50 IAAF ranking	738	Top 50 IAAF ranking	2837	id	int	int	0.260134
Boccia et al	2020	yes	publ rec	Int	athletics	jumps	ind	f	Jun-A	Top 50 IAAF ranking	851	Top 50 IAAF ranking	2837	id	int	int	0.299965
Boccia et al	2020	yes	publ rec	Int	athletics	jumps	ind	f	Jun-A	Top 50 IAAF ranking	1078	Top 50 IAAF ranking	2837	id	int	int	0.379979
Boccia et al	2020	yes	publ rec	Int	athletics	jumps	ind	m	Jun-B	Top 50 IAAF ranking	252	Top 50 IAAF ranking	3144	id	int	int	0.0801527
Boccia et al	2020	yes	publ rec	Int	athletics	jumps	ind	m	Jun-B	Top 50 IAAF ranking	454	Top 50 IAAF ranking	3144	id	int	int	0.144402
Boccia et al	2020	yes	publ rec	Int	athletics	jumps	ind	m	Jun-A	Top 50 IAAF ranking	755	Top 50 IAAF ranking	3144	id	int	int	0.24014
Boccia et al	2020	yes	publ rec	Int	athletics	jumps	ind	m	Jun-A	Top 50 IAAF ranking	1078	Top 50 IAAF ranking	3144	id	int	int	0.342875
Brouwers et al	2012	yes	publ rec	Int	tennis		ind	f	Jun-C	ITF A 1.-8.	12	WTA Top 20	60	id	int	int	0.2
Brouwers et al	2012	yes	publ rec	Int	tennis		ind	f	Jun-C	ITF A part	17	WTA Top 20	60	higher	int	int	0.283333
Brouwers et al	2012	yes	publ rec	Int	tennis		ind	f	Jun-A	ITF top 20	24	WTA Top 20	60	id	int	int	0.4
Brouwers et al	2012	yes	publ rec	Int	tennis		ind	m	Jun-C	ITF A 1.-8.	14	ATP Top 20	68	id	int	int	0.205882
Brouwers et al	2012	yes	publ rec	Int	tennis		ind	m	Jun-C	ITF A part	29	ATP Top 20	68	higher	int	int	0.426471
Brouwers et al	2012	yes	publ rec	Int	tennis		ind	m	Jun-A	ITF top 20	30	ATP Top 20	68	id	int	int	0.441176
Cripps et al	2015	yes	publ rec	AUS	AUS football		team	m	Jun-B	JNC / league	252	1. league	911	id	nat	nat	0.276619
Cripps et al	2015	yes	publ rec	AUS	AUS football		team	m	Jun-A	JNC / league	436	1. league	911	id	nat	nat	0.478595
Güllich	2014a	no	survey	GER	field hockey		team	m	Jun-C	JNC top 10	3	NC top 10	8	id	nat	nat	0.375
Güllich	2014a	no	survey	GER	field hockey		team	m	Jun-A	JNC top 10	7	NC top 10	8	id	nat	nat	0.875
Güllich	2014a	no	survey	GER	field hockey		team	m	Jun-C	JWC/JEC medal	1	OG/WC/EC medal	32	id	int med	int med	0.03125
Güllich	2014a	no	survey	GER	field hockey		team	m	Jun-A	JWC/JEC medal	16	OG/WC/EC medal	32	id	int med	int med	0.5
Güllich	2014a	no	survey	GER	field hockey		team	m	Jun-C	JWC/JEC 4.-10.	0	OG/WC/EC 4.-10.	4	id	int	int	0
Güllich	2014a	no	survey	GER	field hockey		team	m	Jun-A	JWC/JEC 4.-10.	3	OG/WC/EC 4.-10.	4	id	int	int	0.75
Güllich	2014b	yes	publ rec	GER	soccer		team	m	Jun-A	JNT	39	NT	81	id	int	int	0.481481
Güllich	2014b	yes	publ rec	GER	soccer		team	m	Jun-B	JNT	22	NT	81	id	int	int	0.271605
Güllich	2014b	yes	publ rec	GER	soccer		team	m	Jun-C	JNT	5	NT	81	id	int	int	0.0617284
Güllich	2014b	yes	publ rec	GER	soccer		team	m	Jun-A	Youth Elite Academy	294	1. BL not NT	304	higher	reg / nat	nat	0.967105
Güllich	2014b	yes	publ rec	GER	soccer		team	m	Jun-A	Youth Elite Academy	333	1. BL	385	higher	reg / nat	nat	0.864935
Güllich	2014b	yes	publ rec	GER	soccer		team	m	Jun-B	Youth Elite Academy	260	1. league not NT	304	higher	reg / nat	nat	0.855263
Güllich	2014b	yes	publ rec	GER	soccer		team	m	Jun-B	Youth Elite Academy	282	1. BL	385	higher	reg / nat	nat	0.732468
Güllich	2014b	yes	publ rec	GER	soccer		team	m	Jun-C	Youth Elite Academy	194	1. league not NT	304	higher	reg / nat	nat	0.638158
Güllich	2014b	yes	publ rec	GER	soccer		team	m	Jun-C	Youth Elite Academy	199	1. BL	385	higher	reg / nat	nat	0.516883
Güllich	2014b	yes	publ rec	GER	soccer		team	m	Jun-D	Youth Elite Academy	86	1. league	385	higher	reg / nat	nat	0.223377
Güllich	2014b	yes	publ rec	GER	soccer		team	m	Jun-D	Youth Elite Academy	72	1. league	385	higher	reg / nat	nat	0.187013
Güllich	2018	no	survey	GER	athletics	multiple	ind	f	Jun-C	JNC 1.-10.	14	NC 1.-10.	49	id	nat	nat	0.285714
Güllich	2018	no	survey	GER	athletics	multiple	ind	f	Jun-B	JNC 1.-10.	41	NC 1.-10.	49	id	nat	nat	0.836735
Güllich	2018	no	survey	GER	athletics	multiple	ind	f	Jun-A	JNC 1.-10.	45	NC 1.-10.	49	id	nat	nat	0.918367
Güllich	2018	no	survey	GER	athletics	multiple	ind	f	Jun-C	JWC/JEC 1.-3.	0	OG/WC/EC 1.-3.	5	id	int med	int med	0
Güllich	2018	no	survey	GER	athletics	multiple	ind	f	Jun-B	JWC/JEC 1.-3.	1	OG/WC/EC 1.-3.	5	id	int med	int med	0.2
Güllich	2018	no	survey	GER	athletics	multiple	ind	f	Jun-A	JWC/JEC 1.-3.	1	OG/WC/EC 1.-3.	5	id	int med	int med	0.2
Güllich	2018	no	survey	GER	athletics	multiple	ind	f	Jun-C	JWC/JEC 4.-10.	0	OG/WC/EC 4.-10.	12	id	int	int	0
Güllich	2018	no	survey	GER	athletics	multiple	ind	f	Jun-B	JWC/JEC 4.-10.	6	OG/WC/EC 4.-10.	12	id	int	int	0.5
Güllich	2018	no	survey	GER	athletics	multiple	ind	f	Jun-A	JWC/JEC 4.-10.	5	OG/WC/EC 4.-10.	12	id	int	int	0.416667
Güllich	2018	no	survey	GER	athletics	multiple	ind	m	Jun-C	JNC 1.-10.	2	NC 1.-10.	43	id	nat	nat	0.0465116
Güllich	2018	no	survey	GER	athletics	multiple	ind	m	Jun-B	JNC 1.-10.	32	NC 1.-10.	43	id	nat	nat	0.744186
Güllich	2018	no	survey	GER	athletics	multiple	ind	m	Jun-A	JNC 1.-10.	39	NC 1.-10.	43	id	nat	nat	0.906977
Güllich	2018	no	survey	GER	athletics	multiple	ind	m	Jun-C	JWC/JEC 1.-3.	0	OG/WC/EC 1.-3.	8	id	int med	int med	0
Güllich	2018	no	survey	GER	athletics	multiple	ind	m	Jun-B	JWC/JEC 1.-3.	1	OG/WC/EC 1.-3.	8	id	int med	int med	0.125
Güllich	2018	no	survey	GER	athletics	multiple	ind	m	Jun-A	JWC/JEC 1.-3.	3	OG/WC/EC 1.-3.	8	id	int med	int med	0.375
Güllich	2018	no	survey	GER	athletics	multiple	ind	m	Jun-C	JWC/JEC 4.-10.	0	OG/WC/EC 4.-10.	30	id	int	int	0
Güllich	2018	no	survey	GER	athletics	multiple	ind	m	Jun-B	JWC/JEC 4.-10.	7	OG/WC/EC 4.-10.	30	id	int	int	0.233333
Güllich	2018	no	survey	GER	athletics	multiple	ind	m	Jun-A	JWC/JEC 4.-10.	9	OG/WC/EC 4.-10.	30	id	int	int	0.3
Güllich	2019	no	survey	GER	soccer		team	f	Jun-C	1. league	1	1. league	11	id	nat	nat	0.0909091
Güllich	2019	no	survey	GER	soccer		team	f	Jun-B	1. league	0	1. league	11	id	nat	nat	0
Güllich	2019	no	survey	GER	soccer		team	f	Jun-A	1. league	2	1. league	11	id	nat	nat	0.181818
Güllich	2019	no	survey	GER	soccer		team	f	Jun-C	JNT	2	NT	14	id	int	int	0.142857
Güllich	2019	no	survey	GER	soccer		team	f	Jun-B	JNT	8	NT	14	id	int	int	0.571429
Güllich	2019	no	survey	GER	soccer		team	f	Jun-A	JNT	11	NT	14	id	int	int	0.785714
Güllich & Emrich	2014	no	survey	GER	Olympic sports		multiple	f	Jun-C	JNC 1.-10.	49	NC 1.-10.	149	id	nat	nat	0.328859
Güllich & Emrich	2014	no	survey	GER	Olympic sports		multiple	f	Jun-A	JNC 1.-10.	98	NC 1.-10.	149	id	nat	nat	0.657718
Güllich & Emrich	2014	no	survey	GER	Olympic sports		multiple	f	Jun-C	JWC/JEC 1.-3.	4	OG/WC/EC 1.-3.	81	id	int med	int med	0.0493827
Güllich & Emrich	2014	no	survey	GER	Olympic sports		multiple	f	Jun-A	JWC/JEC 1.-3.	20	OG/WC/EC 1.-3.	81	id	int med	int med	0.246914
Güllich & Emrich	2014	no	survey	GER	Olympic sports		multiple	f	Jun-C	JWC/JEC 4.-10.	1	OG/WC/EC 4.-10.	39	id	int	int	0.025641
Güllich & Emrich	2014	no	survey	GER	Olympic sports		multiple	f	Jun-A	JWC/JEC 4.-10.	22	OG/WC/EC 4.-10.	39	id	int	int	0.564103
Güllich & Emrich	2014	no	survey	GER	Olympic sports		multiple	m	Jun-C	JNC 1.-10.	62	NC 1.-10.	201	id	nat	nat	0.308458
Güllich & Emrich	2014	no	survey	GER	Olympic sports		multiple	m	Jun-A	JNC 1.-10.	150	NC 1.-10.	201	id	nat	nat	0.746269
Güllich & Emrich	2014	no	survey	GER	Olympic sports		multiple	m	Jun-C	JWC/JEC 1.-3.	1	OG/WC/EC 1.-3.	85	id	int med	int med	0.0117647
Güllich & Emrich	2014	no	survey	GER	Olympic sports		multiple	m	Jun-A	JWC/JEC 1.-3.	33	OG/WC/EC 1.-3.	85	id	int med	int med	0.388235
Güllich & Emrich	2014	no	survey	GER	Olympic sports		multiple	m	Jun-C	JWC/JEC 4.-10.	4	OG/WC/EC 4.-10.	55	id	int	int	0.0727273
Güllich & Emrich	2014	no	survey	GER	Olympic sports		multiple	m	Jun-A	JWC/JEC 4.-10.	27	OG/WC/EC 4.-10.	55	id	int	int	0.490909
Julin	1995	yes	publ rec	Int	athletics	multiple	ind	mf	Jun-A	JWC/JEC medal	14	EC gold	36	id	int med	int med	0.388889
Hardy et al	2013	no	publ rec	GBR	multiple		multiple	mf	Jun-A	JNC 1.-10.	3	NC 1.-10.	5	id	nat	nat	0.6
Hardy et al	2013	no	publ rec	GBR	multiple		multiple	mf	Jun-A	JWC/JEC 4.-10.	5	OG/WC/EC 4.-10.	6	id	int	int	0.833333
Hardy et al	2013	no	publ rec	GBR	multiple		multiple	mf	Jun-A	JWC/JEC 1.-3.	7	OG/WC/EC 1.-3.	21	id	int med	int med	0.333333
Hardy et al	2013	no	publ rec	GBR	multiple		multiple	mf	Jun-C	JNC 1.-10.	2	NC 1.-10.	5	id	nat	nat	0.4
Hardy et al	2013	no	publ rec	GBR	multiple		multiple	mf	Jun-C	JWC/JEC 4.-10.	0	OG/WC/EC 4.-10.	6	id	int	int	0
Hardy et al	2013	no	publ rec	GBR	multiple		multiple	mf	Jun-C	JWC/JEC 1.-3.	0	OG/WC/EC 1.-3.	21	id	int med	int med	0
Hollings	2013	no	publ rec	Int	athletics	multiple	ind	mf	Jun-A	JWC medal	52	OG gold	176	id	int med	int med	0.295455
Hollings	2013	no	publ rec	Int	athletics	multiple	ind	mf	Jun-A	JWC finals	73	OG gold	176	higher	int	int med	0.414773
Hollings	2013	no	publ rec	Int	athletics	multiple	ind	mf	Jun-A	JWC medal	35	OG medal	121	id	int med	int med	0.289256
Hollings	2013	no	publ rec	Int	athletics	multiple	ind	mf	Jun-A	JWC finals	47	OG medal	121	higher	int	int med	0.38843
Hollings	2013	no	publ rec	Int	athletics	multiple	ind	mf	Jun-A	JWC medal	75	WC gold	269	id	int med	int med	0.27881
Hollings	2013	no	publ rec	Int	athletics	multiple	ind	mf	Jun-A	JWC finals	109	WC gold	269	higher	int	int med	0.405204
Hornig et al	2016	no	survey	GER	soccer		team	m	Jun-C	JNT	1	NT	18	id	int	int	0.0555556
Hornig et al	2016	no	survey	GER	soccer		team	m	Jun-B	JNT	8	NT	18	id	int	int	0.444444
Hornig et al	2016	no	survey	GER	soccer		team	m	Jun-A	JNT	12	NT	18	id	int	int	0.666667
Hornig et al	2016	no	survey	GER	soccer		team	m	Jun-B	1. league	10	1. league	32	id	nat	nat	0.3125
Hornig et al	2016	no	survey	GER	soccer		team	m	Jun-A	1. league	13	1. league	32	id	nat	nat	0.40625
Kearney & Hayes	2018	yes	publ rec	GBR	athletics	multiple	ind	f	Jun-D	nat top 20	20	nat top 20	151	id	nat	nat	0.13245
Kearney & Hayes	2018	yes	publ rec	GBR	athletics	multiple	ind	f	Jun-C	nat top 20	49	nat top 20	151	id	nat	nat	0.324503
Kearney & Hayes	2018	yes	publ rec	GBR	athletics	multiple	ind	f	Jun-B	nat top 20	88	nat top 20	151	id	nat	nat	0.582781
Kearney & Hayes	2018	yes	publ rec	GBR	athletics	multiple	ind	f	Jun-A	nat top 20	117	nat top 20	151	id	nat	nat	0.774834
Kearney & Hayes	2018	yes	publ rec	GBR	athletics	multiple	ind	m	Jun-D	nat top 20	15	nat top 20	184	id	nat	nat	0.0815217
Kearney & Hayes	2018	yes	publ rec	GBR	athletics	multiple	ind	m	Jun-C	nat top 20	42	nat top 20	184	id	nat	nat	0.228261
Kearney & Hayes	2018	yes	publ rec	GBR	athletics	multiple	ind	m	Jun-B	nat top 20	88	nat top 20	184	id	nat	nat	0.478261
Kearney & Hayes	2018	yes	publ rec	GBR	athletics	multiple	ind	m	Jun-A	nat top 20	131	nat top 20	184	id	nat	nat	0.711957
Schuhmacher et al	2006	yes	publ rec	Int	race cycling	road + track	ind	m	Jun-A	JWC part	844	WC, Grand Tours part	2436	id	int	int	0.34647
Sigmund & Güllich	2021	no	survey	GER	athletics & volleyball		multiple	f	Jun-D	JNC 1.-10.	0	NC 1.-10.	26	id	nat	nat	0
Sigmund & Güllich	2021	no	survey	GER	athletics & volleyball		multiple	f	Jun-C	JNC 1.-10.	18	NC 1.-10.	26	id	nat	nat	0.692308
Sigmund & Güllich	2021	no	survey	GER	athletics & volleyball		multiple	f	Jun-B	JNC 1.-10.	19	NC 1.-10.	26	id	nat	nat	0.730769
Sigmund & Güllich	2021	no	survey	GER	athletics & volleyball		multiple	f	Jun-A	JNC 1.-10.	21	NC 1.-10.	26	id	nat	nat	0.807692
Sigmund & Güllich	2021	no	survey	GER	athletics & volleyball		multiple	f	Jun-C	JWC/JEC 1.-3.	0	OG/WC/EC 1.-3.	8	id	int med	int med	0
Sigmund & Güllich	2021	no	survey	GER	athletics & volleyball		multiple	f	Jun-B	JWC/JEC 1.-3.	2	OG/WC/EC 1.-3.	8	id	int med	int med	0.25
Sigmund & Güllich	2021	no	survey	GER	athletics & volleyball		multiple	f	Jun-A	JWC/JEC 1.-3.	2	OG/WC/EC 1.-3.	8	id	int med	int med	0.25
Sigmund & Güllich	2021	no	survey	GER	athletics & volleyball		multiple	f	Jun-C	JWC/JEC 4.-10.	1	OG/WC/EC 4.-10.	5	id	int	int	0.2
Sigmund & Güllich	2021	no	survey	GER	athletics & volleyball		multiple	f	Jun-B	JWC/JEC 4.-10.	3	OG/WC/EC 4.-10.	5	id	int	int	0.6
Sigmund & Güllich	2021	no	survey	GER	athletics & volleyball		multiple	f	Jun-A	JWC/JEC 4.-10.	3	OG/WC/EC 4.-10.	5	id	int	int	0.6
Sigmund & Güllich	2021	no	survey	GER	athletics & volleyball		multiple	m	Jun-D	JNC 1.-10.	0	NC 1.-10.	27	id	nat	nat	0
Sigmund & Güllich	2021	no	survey	GER	athletics & volleyball		multiple	m	Jun-C	JNC 1.-10.	19	NC 1.-10.	27	id	nat	nat	0.703704
Sigmund & Güllich	2021	no	survey	GER	athletics & volleyball		multiple	m	Jun-B	JNC 1.-10.	20	NC 1.-10.	27	id	nat	nat	0.740741
Sigmund & Güllich	2021	no	survey	GER	athletics & volleyball		multiple	m	Jun-A	JNC 1.-10.	20	NC 1.-10.	27	id	nat	nat	0.740741
Sigmund & Güllich	2021	no	survey	GER	athletics & volleyball		multiple	m	Jun-C	JWC/JEC 1.-3.	0	OG/WC/EC 1.-3.	4	id	int med	int med	0
Sigmund & Güllich	2021	no	survey	GER	athletics & volleyball		multiple	m	Jun-B	JWC/JEC 1.-3.	0	OG/WC/EC 1.-3.	4	id	int med	int med	0
Sigmund & Güllich	2021	no	survey	GER	athletics & volleyball		multiple	m	Jun-A	JWC/JEC 1.-3.	2	OG/WC/EC 1.-3.	4	id	int med	int med	0.5
Sigmund & Güllich	2021	no	survey	GER	athletics & volleyball		multiple	m	Jun-C	JWC/JEC 4.-10.	1	OG/WC/EC 4.-10.	7	id	int	int	0.142857
Sigmund & Güllich	2021	no	survey	GER	athletics & volleyball		multiple	m	Jun-B	JWC/JEC 4.-10.	3	OG/WC/EC 4.-10.	7	id	int	int	0.428571
Sigmund & Güllich	2021	no	survey	GER	athletics & volleyball		multiple	m	Jun-A	JWC/JEC 4.-10.	6	OG/WC/EC 4.-10.	7	id	int	int	0.857143
Tjelta & Tjensvoll	2020	yes	publ rec	NOR	athletics	multiple	ind	f	Jun-C	All-time nat top 20	13	EC part	70	higher	nat / int	int	0.185714
Tjelta & Tjensvoll	2020	yes	publ rec	NOR	athletics	multiple	ind	f	Jun-A	All-time nat top 20	31	EC part	70	higher	nat / int	int	0.442857
Tjelta & Tjensvoll	2020	yes	publ rec	NOR	athletics	multiple	ind	m	Jun-C	All-time nat top 20	16	EC part	132	higher	nat / int	int	0.121212
Tjelta & Tjensvoll	2020	yes	publ rec	NOR	athletics	multiple	ind	m	Jun-A	All-time nat top 20	54	EC part	132	higher	nat / int	int	0.409091
Velentza	2017	no	publ rec	GBR	rugby		team	m	Jun-B	JNT	14	NT	121	id	int	int	0.115702
Velentza	2017	no	publ rec	GBR	rugby		team	m	Jun-A	JNT	23	NT	121	id	int	int	0.190083
Vaeyens et al	2009	yes	publ rec	Int	Olympic sports		multiple	mf	Jun-A	JWC/JEC part	1960	OG part	4455	id	int	int	0.439955
Vaeyens et al	2009	yes	survey	GER	Olympic sports		multiple	mf	Jun-D	JNC finals	3	OG/WC/EC 4.-10.	143	higher	nat	int	0.020979
Vaeyens et al	2009	yes	survey	GER	Olympic sports		multiple	mf	Jun-C	JNC finals	49	OG/WC/EC 4.-10.	143	higher	nat	int	0.342657
Vaeyens et al	2009	yes	survey	GER	Olympic sports		multiple	mf	Jun-A	JNC finals	54	OG/WC/EC 4.-10.	143	higher	nat	int	0.377622
Vaeyens et al	2009	yes	survey	GER	Olympic sports		multiple	mf	Jun-D	JWC/JEC finals	0	OG/WC/EC medal	285	higher	int	int med	0
Vaeyens et al	2009	yes	survey	GER	Olympic sports		multiple	mf	Jun-C	JWC/JEC finals	11	OG/WC/EC medal	285	higher	int	int med	0.0385965
Vaeyens et al	2009	yes	survey	GER	Olympic sports		multiple	mf	Jun-A	JWC/JEC finals	123	OG/WC/EC medal	285	higher	int	int med	0.431579
Youstres et al	2017	yes	publ rec	Int	swimming	multiple	ind	f	Jun-A	JWC finals	68	WC finals	366	id	int	int	0.185792
Youstres et al	2017	yes	publ rec	Int	swimming	multiple	ind	m	Jun-A	JWC finals	55	WC finals	353	id	int	int	0.155807
Youstres et al	2020	yes	publ rec	Int	swimming	multiple	ind	mf	Jun-A	JWC part	705	WC part	3985	id	int	int	0.176913
Zsombor et al	2020	yes	publ rec	Int	basketball		team	m	Jun-B	JNT	76	EC medal	281	higher	int	int med	0.270463
Zsombor et al	2020	yes	publ rec	Int	basketball		team	m	Jun-A	JNT	152	EC medal	281	higher	int	int med	0.540925
			Publ rec = public records							JNC = junior national championships		NC = national championships		id = identical	nat = national
										JWC = junior world championships		OG = Olympic Games			int = international
				Int = international						JEC = junior European championships		WC = world championships			int med = international medal
										JNT = junior national team		EC = European championships
										nat = national		NT = national team
										part = participation		nat = national
												part = participation
									Jun-A = oldest junior age category within each sport					Level t1 and t2 = competition level at t1 (junior) and t2 (senior)
									Jun-B = one category younger than Jun-A
									Jun-C = one age category younger than Jun-B		t1 n equiv. = number with equivalent competition level at t1 as t2
									Jun-D = one age category younger than Jun C
