# Supplementary material for: Quantifying the Extent to Which Successful Juniors and Successful Seniors are Two Disparate Populations: A Systematic Review and Synthesis of Findings
Source: Sports Med. 2023 Apr 6;53(6):1201–17. doi: 10.1007/s40279-023-01840-1 (PMC10185603; doi:10.1007/s40279-023-01840-1)
Supplement: Supplementary file 3 — Supplementary file3 (XLSX 12 KB) [file 40279_2023_1840_MOESM3_ESM.xlsx]

## Sheet: MMAT
Authors	Year	MMAT 1 Adequate sampling strategy	MMAT 2 Representativeness	MMAT 3 Adequate measurement	MMAT 4 Low risk of nonresponse bias	MMAT 5 Adequate statistical analysis
Barkell et al	2013	yes	yes	yes	yes	yes
Barreiros Fonseca	2012	yes	yes	yes	yes	yes
Barth et al	2019	yes	yes	yes	yes	yes
Bjoerndal et al	2018	yes	yes	yes	yes	yes
Boccia et al	2017	yes	yes	yes	yes	yes
Boccia et al	2018	yes	yes	yes	yes	yes
Boccia et al	2020	yes	yes	yes	yes	yes
Brouwers et al	2012	yes	yes	yes	yes	yes
Brusto et al	2021	yes	yes	yes	yes	yes
Carazo - Vargas et al	2014	yes	yes	yes	yes	yes
Cripps et al	2015	yes	yes	yes	yes	yes
Drew	2020	yes	yes	yes	yes	yes
Grund & Ritzdorf	2006	yes	yes	yes	yes	yes
Güllich	2018	yes	yes	yes	yes	yes
Güllich	2019	yes		yes	yes	yes
Güllich	2014a	yes	yes	yes	yes	yes
Güllich	2014b	yes	yes	yes	yes	yes
Güllich & Emrich	2014	yes	yes	yes	yes	yes
Hardy et al	2013	yes	yes	yes	yes	yes
Hollings & Hume	2011	yes	yes	yes	yes	yes
Hollings et al	2010	yes	yes	yes	yes	yes
Hollings et al	2014	yes	yes	yes	yes	yes
Hornig et al	2016	yes	yes	yes		yes
Julin	1995	yes	yes	yes	yes	yes
Kearney & Hayes	2018	yes	yes	yes	yes	yes
Kristiansen & Stensrud	2020			yes	yes	yes
Latorre-Roman et al	2018	yes	yes	yes	yes	yes
Leyhr et al	2018	yes	yes	yes	yes	yes
Otte	2002	yes	yes	yes	yes	yes
Pizzuto et al	2016	yes	yes	yes	yes	yes
Scholz	2006	yes	yes	yes	yes	yes
Schuhmacher et al	2007	yes	yes	yes	yes	yes
Sigmund & Güllich	2021	yes	yes	yes	yes	yes
te Wiereke	2016	yes	yes	yes	yes	yes
Tjelta & Tjensvoll	2020	yes	yes	yes	yes	yes
Vaeyens et al	2009	yes	yes	yes	yes	yes
Velentza	2017	yes	yes	yes	yes	yes
Youstres et al	2017	yes	yes	yes	yes	yes
Youstres et al	2020	yes	yes	yes	yes	yes
Zsombor et al	2020	yes	yes	yes	yes	yes
Studies k	38	0	0	0	0	0
min	1995
max	2021				Score:	0
Published	28
Unpublished	10
